# Supplementary material for: Trends in the relative prevalence of genital ulcer disease pathogens and association with HIV infection in Johannesburg, South Africa, 2007–2015
Source: PLoS One. 2018 Apr 4;13(4):e0194125. doi: 10.1371/journal.pone.0194125 (PMC5884493; doi:10.1371/journal.pone.0194125)
Supplement: S1 Dataset — (XLSX) [file pone.0194125.s001.xlsx]

## Sheet: observations
year	tp	hd	hsv	lgv	donovanbodies	hiv	rpr	hsv2	detectionofulcerpathogen	nopathogens	Mixedulcerpathogen	acuteHSVinfection	HSV2reactivation	age	Sex	Race	Heterosexualorient	PrevSTI	prevGUD	othersyndromediagnosed	Othersyndromesdiagnosed_vds	Othersyndromesdiagnosed_mus	HIVpos	HIVneg	HSVplusnopathogen
2015	0	0	1		0	1	0	1	1	0	0	0	1	30	1	1	1	1	0	0	0	0	1	0	1
2015	0	0	1	0	0	0	0	1	1	0	0	0	1	33	0	1	1	1	1	0	0	0	0	1	1
2015	0	0	0		0	1	0	1	0	1	0	0	0	21	0	1	1	0	0	1	1	0	1	0	2
2015	0	0	0		0	0	0	1	0	1	0	0	0	43	1	1	1	1	1	0	0	0	0	1	2
2015	0	0	0		0	0	0	0	0	1	0	0	0	28	1	1	1	1	1	0	0	0	0	1	2
2015	0	0	1		0	1	0	1	1	0	0	0	1	31	1	1	1	0	0	1	0	1	1	0	1
2015	0	0	1		0	1	0	1	1	0	0	0	1	32	1	1	1	1	1	0	0	0	1	0	1
2015	0	0	0		0	1	0	1	0	1	0	0	0	39	1	1	1	1	1	0	0	0	1	0	2
2015	0	0	0	0	0	0	0	0	0	1	0	0	0	20	1	1	1	0	0	0	0	0	0	1	2
2015	0	0	0		0	0	0	1	0	1	0	0	0	27	1	1	1	0	0	1	0	1	0	1	2
2015	0	0	1		0	0	0	0	1	0	0	1	0	29	1	1	1	0	0	0	0	0	0	1	1
2015	0	0	0		0	0	0	0	0	1	0	0	0	27	1	1	1	0	0	0	0	0	0	1	2
2015	1	0	0		0	0	1	0	1	0	0	0	0	26	0	1	1	0	0	0	0	0	0	1	0
2015	0	0	1		0	0	0	1	1	0	0	0	1	31	0	1	1	0	0	1	1	0	0	1	1
2015	0	0	1		0	1	0	1	1	0	0	0	1	46	0	1	1	1	1	0	0	0	1	0	1
2015	0	0	1		0	1	0	1	1	0	0	0	1	35	1	1	1	0	0	0	0	0	1	0	1
2015	0	0	1	0	0	1	0	1	1	0	0	0	1	34	1	1	1	1	1	1	0	1	1	0	1
2015	0	0	1	0	0	1	0	1	1	0	0	0	1	26	0	1	1	1	1	1	1	0	1	0	1
2015	0	0	0		0	1	0	1	0	1	0	0	0	38	0	1	1	0	0	0	0	0	1	0	2
2015	0	0	1		0	0	0	1	1	0	0	0	1	26	0	1	1	0	0	0	0	0	0	1	1
2015	0	0	1		0	0	0	1	1	0	0	0	1	23	0	1	1	1	1	0	0	0	0	1	1
2015	0	0	1		0	1	0	0	1	0	0	1	0	21	0	1	1	0	0	1	1	0	1	0	1
2015	0	0	0		0	1	0	1	0	1	0	0	0	31	0	1	1	1	0	1	1	0	1	0	2
2015	0	0	1		0	1	0	1	1	0	0	0	1	30	1	1	1	0	0	1	0	1	1	0	1
2015	0	0	0		0	0	0	0	0	1	0	0	0	35	0	1	1	0	0	1	1	0	0	1	2
2015	0	0	1		0	1	0	1	1	0	0	0	1	33	1	1	1	0	0	0	0	0	1	0	1
2015	0	0	0		0	1	0	1	0	1	0	0	0	53	1	1	1	0	0	0	0	0	1	0	2
2015	1	0	0		0	1	1	1	1	0	0	0	0	51	1	1	1	1	1	0	0	0	1	0	0
2015	0	0	1		0	1	1	1	1	0	0	0	1	29	0	1	1	1	0	1	1	0	1	0	1
2015	0	0	1		0	1	0	1	1	0	0	0	1	31	0	1	1	0	0	0	0	0	1	0	1
2015	0	0	0		0	1	0	1	0	1	0	0	0	29	1	1	1	0	0	0	0	0	1	0	2
2015	0	0	1		0	0	0	1	1	0	0	0	1	29	1	1		1	1	0	0	0	0	1	1
2015	0	0	0		0	1	0	0	0	1	0	0	0							0	0	0	1	0	2
2015	0	0	1		0	0	0	0	1	0	0	1	0	27	1	1	1	0	0	0	0	0	0	1	1
2015	0	0	0		0	1	0	1	0	1	0	0	0	30	0	1	1	0	0	0	0	0	1	0	2
2015	0	0	0		0	0	0	0	0	1	0	0	0	24	1	1	1	0	0	1	0	1	0	1	2
2015	0	0	0		0	0	0	1	0	1	0	0	0	34	1	1	1	0	0	0	0	0	0	1	2
2015	0	0	0		0	1	0	1	0	1	0	0	0	37	0	1	1	1	1	1	1	0	1	0	2
2015	0	0	0		0	0	0	1	0	1	0	0	0	28	1	1	1	0	0	0	0	0	0	1	2
2015	0	0	0		0	0	0	0	0	1	0	0	0	32	0	1	1	0	0	1	1	0	0	1	2
2015	0	0	0	0	0	1	0	1	0	1	0	0	0	35	1	1	1	1	1	0	0	0	1	0	2
2015	0	0	1		0	0	0	1	1	0	0	0	1	27	1	1	1	1	1	1	0	1	0	1	1
2015	0	0	1		0	1	0	1	1	0	0	0	1	35	1	1	1	1	1	0	0	0	1	0	1
2015	0	0	1		0	0	0	1	1	0	0	0	1		1	1	1	1	0	0	0	0	0	1	1
2015	0	0	1		0	0	0	1	1	0	0	0	1	45	0	1	1	0	0	0	0	0	0	1	1
2015	0	0	1		0	1	1	1	1	0	0	0	1	29	0	1	1	0	0	1	1	0	1	0	1
2015	0	0	0		0	1	0	1	0	1	0	0	0	32	1	1	1	0	0	1	0	1	1	0	2
2015	0	0	0		0	1	0	1	0	1	0	0	0	28	1	1	1	0	0	0	0	0	1	0	2
2007	0	0	0	0	0	0	0	0	0	1	0	0	0							0	0	0	0	1	2
2007	0	0	1	0	0			1	1	0	0	0	1							0	0	0		2	1
2007	0	0	1	0	0	1	0	1	1	0	0	0	1							0	0	0	1	0	1
2007	0	0	1	0	0	1	0	1	1	0	0	0	1							0	0	0	1	0	1
2007	0	0	0	0	0				0	1	0	0	0							0	0	0		2	2
2007	0	0	0	0	0	1	0	1	0	1	0	0	0							0	0	0	1	0	2
2007	0	0	1	0	0	1	0	1	1	0	0	0	1							0	0	0	1	0	1
2007	0	0	1	0	0	1	0	1	1	0	0	0	1							0	0	0	1	0	1
2007	0	0	1	0	0	1	0	1	1	0	0	0	1							0	0	0	1	0	1
2007	0	0	1	0	0	0	1	1	1	0	0	0	1							0	0	0	0	1	1
2007	0	0	1	0	0	1	0	1	1	0	0	0	1							0	0	0	1	0	1
2007	0	0	0	0	0	0	0	0	0	1	0	0	0							0	0	0	0	1	2
2007	1	0	0	0	0	1	1		1	0	0	0	0							0	0	0	1	0	0
2007	0	0	1	0	0	1	0	1	1	0	0	0	1							0	0	0	1	0	1
2007	0	0	1	0	0	1	0	1	1	0	0	0	1							0	0	0	1	0	1
2007	0	0	1	0	0	0	0	0	1	0	0	1	0							0	0	0	0	1	1
2007	0	0	0	0	0	1	0	1	0	1	0	0	0							0	0	0	1	0	2
2007	0	0	0	0	0	0	0	1	0	1	0	0	0							0	0	0	0	1	2
2007	0	0	1	0	0	1	1	1	1	0	0	0	1							0	0	0	1	0	1
2007	0	0	0	0	0	1	0	1	0	1	0	0	0							0	0	0	1	0	2
2007	0	0	0	0	0	1	0	1	0	1	0	0	0							0	0	0	1	0	2
2007	0	0	1	0	0	1	0	1	1	0	0	0	1							0	0	0	1	0	1
2007	0	0	1	0	0	0	0		1	0	0	0	0							0	0	0	0	1	1
2007	0	0	1	0	0	1	0	1	1	0	0	0	1							0	0	0	1	0	1
2007	0	0	1	0	0	0	0	0	1	0	0	1	0							0	0	0	0	1	1
2007	0	0	1	0	0	1	0	1	1	0	0	0	1							0	0	0	1	0	1
2007	0	0	1	0	0	1	0	1	1	0	0	0	1							0	0	0	1	0	1
2007	0	0	0	0	0	1	0	1	0	1	0	0	0							0	0	0	1	0	2
2007	1	0	0	0	0	1	0	1	1	0	0	0	0							0	0	0	1	0	0
2007	1	0	0	0	0	0	1	1	1	0	0	0	0							0	0	0	0	1	0
2007	0	0	1	0	0	1	0	1	1	0	0	0	1							0	0	0	1	0	1
2007	0	0	1	0	0	1	0	1	1	0	0	0	1							0	0	0	1	0	1
2007	0	0	1	0	0	1	0	1	1	0	0	0	1							0	0	0	1	0	1
2007	1	0	1	0	0	1	0	1	1	0	1	0	1							0	0	0	1	0	1
2007	0	0	1	0	0	1	0	1	1	0	0	0	1							0	0	0	1	0	1
2007	0	0	1	0	0	1	0	1	1	0	0	0	1							0	0	0	1	0	1
2007	0	0	0	0	0	1	0	1	0	1	0	0	0							0	0	0	1	0	2
2007	0	0	0	1	0	0	0		1	0	0	0	0							0	0	0	0	1	0
2007	0	0	0	0	0	0	0	0	0	1	0	0	0							0	0	0	0	1	2
2007	0	0	1	0	0	1	0	1	1	0	0	0	1							0	0	0	1	0	1
2007	0	0	1	0	0	1	0	1	1	0	0	0	1							0	0	0	1	0	1
2007	0	0	0	0	0	1	0	1	0	1	0	0	0							0	0	0	1	0	2
2007	0	1	0	0	0	0	0	1	1	0	0	0	0							0	0	0	0	1	0
2007	0	0	1	0	0	1	0	1	1	0	0	0	1							0	0	0	1	0	1
2007	0	0	0	0	0	1	0	1	0	1	0	0	0							0	0	0	1	0	2
2007	0	0	0	0	0	0	0	1	0	1	0	0	0							0	0	0	0	1	2
2007	0	0	0	0	0	1	0	1	0	1	0	0	0							0	0	0	1	0	2
2007	0	0	0	0	0	0	0	1	0	1	0	0	0							0	0	0	0	1	2
2007	0	0	0	0	0	1	0	1	0	1	0	0	0							0	0	0	1	0	2
2007	0	0	1	0	0	1	0	1	1	0	0	0	1							0	0	0	1	0	1
2007	0	0	1	0	0	1	1	1	1	0	0	0	1							0	0	0	1	0	1
2007	0	0	0	0	0	1	0	1	0	1	0	0	0							0	0	0	1	0	2
2007	0	0	0	0	0	1	0	1	0	1	0	0	0							0	0	0	1	0	2
2007	0	0	1	0	0	1	0	1	1	0	0	0	1							0	0	0	1	0	1
2007	0	0	1	0	0	1	0	1	1	0	0	0	1							0	0	0	1	0	1
2007	0	0	0	0	0	1	0	1	0	1	0	0	0							0	0	0	1	0	2
2007	0	0	0	0	0	0	0	1	0	1	0	0	0							0	0	0	0	1	2
2007	0	0	0	0	0	1	0	1	0	1	0	0	0							0	0	0	1	0	2
2007	0	0	0	0	0	1	0	1	0	1	0	0	0							0	0	0	1	0	2
2007	0	0	1	0	0	1	0	1	1	0	0	0	1							0	0	0	1	0	1
2007	0	0	0	0	0	0	0	0	0	1	0	0	0							0	0	0	0	1	2
2007	0	0	1	0	0	1	0	1	1	0	0	0	1							0	0	0	1	0	1
2007	0	0	1	0	0	1	0	1	1	0	0	0	1							0	0	0	1	0	1
2007	0	0	1	0	0	0	0	1	1	0	0	0	1							0	0	0	0	1	1
2007	1	0	0	0	0	1	0	0	1	0	0	0	0							0	0	0	1	0	0
2007	0	0	0	0	0	1	0	1	0	1	0	0	0							0	0	0	1	0	2
2007	0	0	0	0	0	0	0	0	0	1	0	0	0							0	0	0	0	1	2
2007	0	0	1	0	0	1	0	0	1	0	0	1	0							0	0	0	1	0	1
2007	0	0	1	0	0	0	0	0	1	0	0	1	0							0	0	0	0	1	1
2007	0	0	0	0	0	0	0	0	0	1	0	0	0							0	0	0	0	1	2
2007	0	0	0	0	0	1	1	1	0	1	0	0	0							0	0	0	1	0	2
2007	0	0	1	0	0	1	0	1	1	0	0	0	1							0	0	0	1	0	1
2007	0	0	1	0	0	1	0	1	1	0	0	0	1							0	0	0	1	0	1
2007	0	0	1	0	0	1	0	0	1	0	0	1	0							0	0	0	1	0	1
2007	0	0	0	0	0	1	0	1	0	1	0	0	0							0	0	0	1	0	2
2007	0	0	1	0	0	1	0	2	1	0	0	0	0	27	1			1	1	0	0	0	1	0	1
2008	0	0	1	0	0	1	0	1	1	0	0	0	1	21	0			1	0	0	0	0	1	0	1
2008	0	0	1	0	0	1	0	1	1	0	0	0	1	34	0			0	0	1	1	0	1	0	1
2008	0	0	1	0	0	0	0	1	1	0	0	0	1	37	0			0	0	0	0	0	0	1	1
2008	0	0	1	0	0	1	0	1	1	0	0	0	1							0	0	0	1	0	1
2008	0	0	0	0	0	1	0	1	0	1	0	0	0	49	0			1	0	0	0	0	1	0	2
2008	0	0	0	0	0	1	0	1	0	1	0	0	0	32	0			0	0	0	0	0	1	0	2
2008	0	0	1	0	0	0	0	1	1	0	0	0	1	20	0			1	1	1	1	0	0	1	1
2008	0	0	0	0	0	1	0	1	0	1	0	0	0	33	0			0	0	1	1	0	1	0	2
2008	0	0	0	0	0	0	0	0	0	1	0	0	0	21	0			1	1	1	1	0	0	1	2
2008	0	0	0	0	0	0	0	1	0	1	0	0	0	21	0			1	1	0	0	0	0	1	2
2008	0	0	1	0	0	1	0	1	1	0	0	0	1	24	0			1	0	1	1	0	1	0	1
2008	0	1	0	0	0	1	0	1	1	0	0	0	0	33	0			1	1	1	1	0	1	0	0
2008	0	0	1	0	0	1	0	1	1	0	0	0	1	33	0			0	0	1	1	0	1	0	1
2008	0	0	0	0	0	0	0	1	0	1	0	0	0	34	0			1	1	0	0	0	0	1	2
2008	0	0	1	0	0	1	0	1	1	0	0	0	1	44	0			1	1	1	1	0	1	0	1
2008	0	0	1	0	0	1	1	1	1	0	0	0	1	23	0			0	0	1	1	0	1	0	1
2008	0	0	1	0	0	1	0	1	1	0	0	0	1	36	0			1	1	1	1	0	1	0	1
2008	0	0	1	0	0	1	0	1	1	0	0	0	1	38	0			1	1	0	0	0	1	0	1
2008	0	0	1	0	0	1	0	1	1	0	0	0	1	32	0			0	0	0	0	0	1	0	1
2008	0	0	1	0	0	1	0	1	1	0	0	0	1	29	0			1	0	0	0	0	1	0	1
2008	0	0	0	0	0	1	0	1	0	1	0	0	0	50	0			1	0	1	1	0	1	0	2
2008	0	0	1	0	0	1	0	1	1	0	0	0	1	46	0			0	0	1	1	0	1	0	1
2008	0	0	1	0	0	1	0	1	1	0	0	0	1	36	0			1	1	0	0	0	1	0	1
2008	0	0	0	0	0	1	0	1	0	1	0	0	0	30	0			1	1	0	0	0	1	0	2
2008	0	0	1	0	0	1	0	1	1	0	0	0	1	32	0			0	0	0	0	0	1	0	1
2008	0	0	1	0	0	0	0	0	1	0	0	1	0	19	0			1	0	0	0	0	0	1	1
2008	0	0	1	0	0	1	0	1	1	0	0	0	1	27	0			1	1	0	0	0	1	0	1
2008	0	0	0	0	0	1	0	1	0	1	0	0	0	38	0			1	1	0	0	0	1	0	2
2008	0	0	0	0	0	0	0	0	0	1	0	0	0	21	0			0	0	0	0	0	0	1	2
2008	0	0	1	0	0	1	0	1	1	0	0	0	1	30	0			1	1	0	0	0	1	0	1
2008	0	0	1	0	0	1	0	1	1	0	0	0	1	25	0			0	0	1	1	0	1	0	1
2008	0	0	1	0	0	1	0	1	1	0	0	0	1	37	0			1	0	1	1	0	1	0	1
2008	0	0	0	0	0	1	0	1	0	1	0	0	0	30	0			1	0	1	1	0	1	0	2
2008	0	0	0	0	0	1	0	1	0	1	0	0	0	38	0			1	1	1	1	0	1	0	2
2008	0	0	1	0	0	1	0	1	1	0	0	0	1	31	0			1	1	0	0	0	1	0	1
2008	0	0	0	0	0	1	0	1	0	1	0	0	0	26	0			1	1	1	1	0	1	0	2
2008	0	0	1	0	0	1	0	1	1	0	0	0	1	37	0			1	1	1	1	0	1	0	1
2008	0	0	1	0	0	1	0	1	1	0	0	0	1	28	0			1	0	1	1	0	1	0	1
2008	0	0	1	0	0	1	0	0	1	0	0	1	0	20	0			1	1	1	1	0	1	0	1
2008	0	0	1	0	0	1	0	0	1	0	0	1	0	25	0			1	1	0	0	0	1	0	1
2008	0	0	1	0	0	1	0	1	1	0	0	0	1	28	0			1	1	1	1	0	1	0	1
2008	0	0	1	0	0	1	0	1	1	0	0	0	1	32	0			1	0	0	0	0	1	0	1
2008	0	0	1	0	0	1	0	1	1	0	0	0	1	33	0			1	1	1	1	0	1	0	1
2008	0	0	0	0	0	0	0	1	0	1	0	0	0	34	0			1	1	0	0	0	0	1	2
2008	0	0	0	0	0	1	0	1	0	1	0	0	0	37	0			1	1	1	1	0	1	0	2
2008	0	0	1	0	0	1	0	1	1	0	0	0	1	35	0			1	1	0	0	0	1	0	1
2008	0	0	1	0	0				1	0	0	0	0	20	0			1	1	1	1	0		2	1
2008	1	0	0	0	0	1	1	1	1	0	0	0	0	18	0			0	0	1	1	0	1	0	0
2008	0	0	1	0	0	1	0	1	1	0	0	0	1	27	0			1	1	1	1	0	1	0	1
2008	0	0	1	0	0	1	0	1	1	0	0	0	1	35	0			1	0	1	1	0	1	0	1
2008	0	0	1	0	0	1	0	1	1	0	0	0	1	38	0			1	1	0	0	0	1	0	1
2008	0	0	1	0	0	1	0	1	1	0	0	0	1	28	1			1	1	0	0	0	1	0	1
2008	0	0	0	0	0	0	0	1	0	1	0	0	0	47	1			1	1	0	0	0	0	1	2
2008	0	0	0	0	0	1	0	1	0	1	0	0	0	25	1			0	0	0	0	0	1	0	2
2008	0	0	1	0	0	1	0	0	1	0	0	1	0	30	1			0	0	0	0	0	1	0	1
2008	0	0	0	0	0	1	0	1	0	1	0	0	0	28	1			1	1	0	0	0	1	0	2
2008	0	0	1	0	0	1	0	1	1	0	0	0	1	28	1			1	1	0	0	0	1	0	1
2008	0	0	0	0	0	0	0	1	0	1	0	0	0	42	1			0	0	0	0	0	0	1	2
2008	0	0	1	0	0	1	0	1	1	0	0	0	1	21	1			0	0	1	0	1	1	0	1
2008	0	0	1	0	0	0	0	1	1	0	0	0	1	23	1			0	0	1	0	1	0	1	1
2008	1	0	0	0	0	0	1	0	1	0	0	0	0	25	1			0	0	0	0	0	0	1	0
2008	0	0	1	0	0	0	0	1	1	0	0	0	1	26	1			0	0	0	0	0	0	1	1
2008	0	0	1	0	0	1	0	1	1	0	0	0	1	34	1			1	1	0	0	0	1	0	1
2008	0	0	0	0	0	1	0	1	0	1	0	0	0	26	1			1	1	1	0	1	1	0	2
2008	1	0	0	0	0	1	0	1	1	0	0	0	0	22	1			1	1	0	0	0	1	0	0
2008	0	0	0	0	0	0	0	1	0	1	0	0	0	38	1			1	1	0	0	0	0	1	2
2008	0	0	0	0	0	1	0	0	0	1	0	0	0	20	1			1	1	0	0	0	1	0	2
2008	0	0	1	0	0	1	0	1	1	0	0	0	1	29	1			0	0	1	0	1	1	0	1
2008	0	0	1	0	0	1	0	0	1	0	0	1	0	23	1			0	0	0	0	0	1	0	1
2008	0	0	1	0	0	0	0	1	1	0	0	0	1	35	1			0	0	0	0	0	0	1	1
2008	0	0	0	0	0	1	0	1	0	1	0	0	0	23	1			0	0	1	0	1	1	0	2
2008	0	0	0	0	0	0	0	1	0	1	0	0	0	31	1			1	0	0	0	0	0	1	2
2008	0	0	1	0	0	1	0	1	1	0	0	0	1	29	1			1	0	0	0	0	1	0	1
2008	0	0	1	0	0	0	0	1	1	0	0	0	1	27	1			1	0	1	0	1	0	1	1
2008	0	0	0	0	0	1	1	1	0	1	0	0	0	42	1			1	1	0	0	0	1	0	2
2008	0	0	0	0	0	1	0	1	0	1	0	0	0	33	1			1	1	0	0	0	1	0	2
2008	0	0	1	0	0	1	0	1	1	0	0	0	1	34	1			1	1	0	0	0	1	0	1
2008	0	0	0	0	0	1	0	0	0	1	0	0	0	23	1			0	0	0	0	0	1	0	2
2008	0	0	0	0	0	1	0	1	0	1	0	0	0	45	1			0	0	1	0	1	1	0	2
2008	0	0	0	0	0	0	0	0	0	1	0	0	0	22	1			0	0	0	0	0	0	1	2
2008	0	0	1	0	0	1	0	1	1	0	0	0	1		1			0	0	1	0	1	1	0	1
2008	0	0	1	0	0	1	0	1	1	0	0	0	1	38	1			0	0	0	0	0	1	0	1
2008	0	0	1	0	0	1	0	1	1	0	0	0	1	27	1			0	0	0	0	0	1	0	1
2008	0	0	0	0	0	0	0	1	0	1	0	0	0	28	1			0	0	0	0	0	0	1	2
2008	0	0	1	0	0	1	0	1	1	0	0	0	1	34	1			1	1	0	0	0	1	0	1
2008	0	0	1	0	0	1	0	1	1	0	0	0	1	42	1			1	1	0	0	0	1	0	1
2008	1	0	0	0	0	1	0	0	1	0	0	0	0	26	1			0	0	0	0	0	1	0	0
2008	0	0	1	0	0	0	0	1	1	0	0	0	1	27	1			0	0	0	0	0	0	1	1
2008	0	0	1	0	0	1	0	1	1	0	0	0	1	38	1			0	0	1	0	1	1	0	1
2008	0	0	0	0	0	0	0	1	0	1	0	0	0	28	1			0	0	0	0	0	0	1	2
2008	0	0	1	0	0	1	0	1	1	0	0	0	1	23	1			0	0	0	0	0	1	0	1
2008	0	0	1	0	0	1	0	1	1	0	0	0	1	48	1			0	0	0	0	0	1	0	1
2008	0	0	1	0	0	1	0	1	1	0	0	0	1	27	1			1	1	0	0	0	1	0	1
2008	0	0	0	0	0	1	0	1	0	1	0	0	0	24	1			1	1	0	0	0	1	0	2
2008	0	0	0	0	0	1	0	1	0	1	0	0	0	47	1			1	1	1	0	1	1	0	2
2008	0	0	1	0	0	0	0	1	1	0	0	0	1	33	1			0	0	0	0	0	0	1	1
2008	0	0	1	0	0	1	0	1	1	0	0	0	1	30	1			1	1	0	0	0	1	0	1
2008	0	0	1	0	0	1	0	1	1	0	0	0	1	23	1			1	1	0	0	0	1	0	1
2008	0	0	1	0	0	1	0	1	1	0	0	0	1	33	1			1	1	0	0	0	1	0	1
2008	0	0	1	0	0	1	0	1	1	0	0	0	1	27	1			1	1	0	0	0	1	0	1
2008	0	0	1	0	0	1	0	1	1	0	0	0	1	30	1			1	1	0	0	0	1	0	1
2008	0	0	1	0	0	1	0	1	1	0	0	0	1	28	1			0	0	1	0	1	1	0	1
2008	0	0	1	0	0	1	0	1	1	0	0	0	1							0	0	0	1	0	1
2008	1	0	0	0	0	0	1	0	1	0	0	0	0	28	1			0	0	0	0	0	0	1	0
2008	0	0	1	0	0	1	0	1	1	0	0	0	1	32	1			1	0	0	0	0	1	0	1
2008	0	0	0	0	0	0	0	1	0	1	0	0	0	37	1			0	0	0	0	0	0	1	2
2008	0	0	1	0	0	1	0	1	1	0	0	0	1	44	1			0	0	0	0	0	1	0	1
2008	0	0	0	0	0	0	0	1	0	1	0	0	0	44	1			0	0	0	0	0	0	1	2
2008	0	0	1	0	0	0	0	0	1	0	0	1	0	25	1			0	0	0	0	0	0	1	1
2008	0	0	1	0	0	1	0	1	1	0	0	0	1	31	1			1	1	0	0	0	1	0	1
2008	0	0	0	0	0	1	0	1	0	1	0	0	0	44	1			0	0	0	0	0	1	0	2
2008	0	0	0	0	0	1	0	1	0	1	0	0	0	36	1			1	1	0	0	0	1	0	2
2008	0	0	0	0	0	0	0	1	0	1	0	0	0	31	1			0	0	0	0	0	0	1	2
2008	0	0	1	0	0	0	0	1	1	0	0	0	1	21	1			0	0	0	0	0	0	1	1
2008	0	0	0	0	0	0	0	0	0	1	0	0	0	25	1			1	0	0	0	0	0	1	2
2008	0	0	1	0	0	0	0	1	1	0	0	0	1	21	1			0	0	0	0	0	0	1	1
2008	0	0	1	0	0	0	0	1	1	0	0	0	1	27	1			0	0	0	0	0	0	1	1
2008	0	0	1	0	0	0	0	0	1	0	0	1	0	25	1			0	0	1	0	1	0	1	1
2008	0	0	1	0	0	0	0	1	1	0	0	0	1	30	1			0	0	0	0	0	0	1	1
2008	1	0	0	0	0	0	0	0	1	0	0	0	0	43	1			0	0	0	0	0	0	1	0
2008	0	0	0	0	0	1	0	0	0	1	0	0	0	27	1			0	0	0	0	0	1	0	2
2008	0	0	1	0	0	1	0	1	1	0	0	0	1	42	1			0	0	0	0	0	1	0	1
2008	0	0	0	0	0	0	0	0	0	1	0	0	0	24	1			0	0	1	0	1	0	1	2
2008	0	0	1	0	0	0	0	0	1	0	0	1	0	25	1			0	0	0	0	0	0	1	1
2008	0	0	1	0	0	1	0	1	1	0	0	0	1	27	1			0	0	1	0	1	1	0	1
2008	0	0	1	0	0	0	0	1	1	0	0	0	1	21	1			0	0	0	0	0	0	1	1
2008	0	0	1	0	0	1	0	1	1	0	0	0	1	24	1			0	0	0	0	0	1	0	1
2008	0	0	1	0	0	0	0	1	1	0	0	0	1	26	1			0	0	0	0	0	0	1	1
2008	0	0	0	0	0	0	0	0	0	1	0	0	0	28	1			0	0	0	0	0	0	1	2
2008	0	0	0	1	0	0	0	1	1	0	0	0	0	32	1			1	1	0	0	0	0	1	0
2008	0	0	1	0	0	0	0	1	1	0	0	0	1	21	1			1	1	0	0	0	0	1	1
2008	0	0	1	0	0	1	0	1	1	0	0	0	1	42	1			0	0	0	0	0	1	0	1
2008	0	0	1	0	0	1	0	1	1	0	0	0	1	40	1			0	0	0	0	0	1	0	1
2008	0	0	1	0	0	1	0	1	1	0	0	0	1	32	1			0	0	0	0	0	1	0	1
2008	0	0	1	0	0	0	0	1	1	0	0	0	1	31	1			1	1	0	0	0	0	1	1
2008	0	0	0	0	0	0	0	1	0	1	0	0	0	32	1			0	0	0	0	0	0	1	2
2008	0	0	1	0	0	1	0	1	1	0	0	0	1	30	1			1	1	0	0	0	1	0	1
2008	1	0	0	0	0	1	0	1	1	0	0	0	0	30	1			0	0	0	0	0	1	0	0
2008	0	0	1	0	0	0	0	0	1	0	0	1	0	26	1			0	0	0	0	0	0	1	1
2008	0	0	0	0	0	1	0	0	0	1	0	0	0	21	1			1	0	0	0	0	1	0	2
2008	0	0	1	0	0	0	0	0	1	0	0	1	0	23	1			0	0	0	0	0	0	1	1
2008	0	0	0	0	0	1	0	1	0	1	0	0	0		1			0	0	1	0	1	1	0	2
2008	0	0	1	0	0	1	0	1	1	0	0	0	1	22	0			1	0	1	1	0	1	0	1
2008	0	0	0	0	0	1	0	1	0	1	0	0	0	28	0			0	0	1	1	0	1	0	2
2009	0	0	1	0	0	1	1	1	1	0	0	0	1	36	0			1	0	1	1	0	1	0	1
2009	0	0	0	0	0	1	0	1	0	1	0	0	0	29	1	1	1	0	0	0	0	0	1	0	2
2009	0	0	1	0	0	1	0	1	1	0	0	0	1	24	1	1	1	0	0	0	0	0	1	0	1
2009	1	0	0	0	0	0	1	1	1	0	0	0	0	20	1	1	1	1	1	0	0	0	0	1	0
2009	0	0	1	0	0	1	0	1	1	0	0	0	1	26	0	1	1	1	1	0	0	0	1	0	1
2009	0	0	1	0	0	1	0	1	1	0	0	0	1	46	1	1	1	1	1	0	0	0	1	0	1
2009	0	0	1	0	0	1	0	1	1	0	0	0	1	34	1	1	1	0	0	1	0	1	1	0	1
2009	0	0	1	0	0	0	0	0	1	0	0	1	0	25	0	1	1	1	0	1	1	0	0	1	1
2009	0	0	0	0	0	1	1	1	0	1	0	0	0	32	0	1	1	0	0	1	1	0	1	0	2
2009	0	0	0	0	0	1	0	1	0	1	0	0	0		1	1	1	1	1	0	0	0	1	0	2
2009	0	0	1	0	0	0	0	1	1	0	0	0	1	20	0	1	1	1	1	1	1	0	0	1	1
2009	0	0	1	0	0	0	0	0	1	0	0	1	0	28	1	1	1	0	0	0	0	0	0	1	1
2009	0	0	1	0	0	1	0	0	1	0	0	1	0	21	1	1	1	1	1	0	0	0	1	0	1
2009	0	0	1	0	0	1	0	1	1	0	0	0	1	38	1	1	1	1	1	0	0	0	1	0	1
2009	0	0	0	0	0	1	0	1	0	1	0	0	0	29	0	1	1	0	0	1	1	0	1	0	2
2009	0	0	1	0	0	1	0	1	1	0	0	0	1	28	0	1	1	1	0	1	1	0	1	0	1
2009	0	0	1	0	0	1	0	1	1	0	0	0	1	25	1	1	1	1	1	1	1	0	1	0	1
2009	0	0	1	0	0	1	0	1	1	0	0	0	1	36	1	1	1	1	1	1	0	1	1	0	1
2009	0	0	1	0	0	1	0	1	1	0	0	0	1	29	1	1	1	1	1	0	0	0	1	0	1
2009	0	0	0	0	0	0	0	1	0	1	0	0	0	44	1	1	1	0	0	0	0	0	0	1	2
2009	0	0	0	0	0	1	0	1	0	1	0	0	0	35	1	1	1	0	0	0	0	0	1	0	2
2009	0	0	1	0	0	1	0	1	1	0	0	0	1		1	1	1	1	1	0	0	0	1	0	1
2009	1	0	0	0	0	0	0	1	1	0	0	0	0	23	0	1	1	0	0	1	1	0	0	1	0
2009	1	0	1	0	0	0	1	1	1	0	1	0	1	31	1	1	1	0	0	1	0	1	0	1	1
2009	0	0	1	0	0	1	0	1	1	0	0	0	1	32	1	1	1	1	1	0	0	0	1	0	1
2009	0	0	1	0	0	1	0	1	1	0	0	0	1	29	1	1	1	0	0	0	0	0	1	0	1
2009	0	0	1	0	0	0	0		1	0	0	0	0	40	0	1	1	1	1	0	0	0	0	1	1
2009	0	0	1	0	0	1	0	1	1	0	0	0	1	35	1	1	1	1	1	0	0	0	1	0	1
2009	0	0	1	0	0	1	0	1	1	0	0	0	1	29	1	1	1	0	0	0	0	0	1	0	1
2009	0	0	1	0	0	0	0	1	1	0	0	0	1	44	1	1	1	0	0	0	0	0	0	1	1
2009	0	0	1	0	0	0	0	1	1	0	0	0	1	25	1	1	1	1	0	0	0	0	0	1	1
2009	0	0	1	0	0	1	0	1	1	0	0	0	1	30	0	1	1	1	0	0	0	0	1	0	1
2009	0	0	1	0	0	1	0	1	1	0	0	0	1	26	1	1	1	1	1	0	0	0	1	0	1
2009	0	0	1	0	0	1	0	1	1	0	0	0	1	25	1	1	1	1	1	0	0	0	1	0	1
2009	0	0	1	0	0	1	0	1	1	0	0	0	1	39	0	1	1	1	1	0	0	0	1	0	1
2009	0	0	1	0	0	0	0	1	1	0	0	0	1	22	0	1	1	1	0	0	0	0	0	1	1
2009	0	0	1	0	0	1	0	1	1	0	0	0	1	32	1	1	1	1	1	0	0	0	1	0	1
2009	0	0	0	0	0	0	0	1	0	1	0	0	0	40	1	1	1	0	0	0	0	0	0	1	2
2009	0	0	1	0	0	1	0	1	1	0	0	0	1	30	1	1	1	0	0	0	0	0	1	0	1
2009	1	0	0	0	0	0	1	0	1	0	0	0	0	30	1	1	1	0	0	0	0	0	0	1	0
2009	0	0	1	0	0	1	1	1	1	0	0	0	1	31	0	1	1	1	1	1	1	0	1	0	1
2009	0	0	1	0	0	1	0	1	1	0	0	0	1	33	0	1	1	0	0	1	1	0	1	0	1
2009	0	0	1	0	0	1	0	1	1	0	0	0	1	39	1	1	1	1	1	0	0	0	1	0	1
2009	0	0	1	0	0	1	0	1	1	0	0	0	1	42	1	1	1	1	1	0	0	0	1	0	1
2009	0	0	1	0	0	1	0	1	1	0	0	0	1	33	0	1	1	1	1	0	0	0	1	0	1
2009	0	0	1	0	0	1	0	1	1	0	0	0	1	39	0	1	1	1	0	1	1	0	1	0	1
2009	0	0	1	0	0	1	0	1	1	0	0	0	1	27	1	1	1	0	0	0	0	0	1	0	1
2009	0	0	1	0	0	1	0	1	1	0	0	0	1	28	0	1	1	1	0	1	1	0	1	0	1
2009	0	0	1	0	0	0	0	1	1	0	0	0	1	33	1	1	1	1	1	1	0	1	0	1	1
2009	0	0	1	0	0	1	0	1	1	0	0	0	1	27	1	1	1	1	1	1	0	1	1	0	1
2009	0	0	1	0	0	0	0	1	1	0	0	0	1	24	1	1	1	0	0	1	0	1	0	1	1
2009	1	0	0	0	0	1	1	1	1	0	0	0	0	25	1	1	1	1	1	1	1	0	1	0	0
2009	0	0	1	0	0	1	0	1	1	0	0	0	1	35	1	1	1	1	1	0	0	0	1	0	1
2009	0	0	1	0	0	1	0	1	1	0	0	0	1	18	1	1	1	0	0	0	0	0	1	0	1
2009	0	0	1	0	0	0	0	1	1	0	0	0	1	23	0	1	1	1	1	1	1	0	0	1	1
2009	0	0	0	0	0				0	1	0	0	0	21	0	1	1	1	0	0	0	0		2	2
2009	0	0	1	0	0	0	0	1	1	0	0	0	1	42	0	1	1	1	1	0	0	0	0	1	1
2009	0	1	0	0	0	1	0	1	1	0	0	0	0	29	1	1	1	0	0	1	0	1	1	0	0
2009	0	0	0	0	0	0	0	1	0	1	0	0	0	22	1	1	1	0	0	1	0	1	0	1	2
2009	0	0	1	0	0	0	0	0	1	0	0	1	0	27	1	1	1	0	0	0	0	0	0	1	1
2009	0	0	0	0	0	1	0	1	0	1	0	0	0	30	0	1	1	1	0	1	1	0	1	0	2
2009	0	0	1	0	0	1	0	1	1	0	0	0	1	27	1	1	1	0	0	0	0	0	1	0	1
2009	0	0	1	0	0	1	0	1	1	0	0	0	1	42	0	1	1	1	1	0	0	0	1	0	1
2009	0	1	1	0	0	1	0	1	1	0	1	0	1	29	0	1	1	1	0	1	1	0	1	0	1
2009	0	0	0	0	0	0	0	1	0	1	0	0	0	27	1	1	1	0	0	0	0	0	0	1	2
2009	0	0	1	0	0	1	0	1	1	0	0	0	1	30	1	1	1	1	1	0	0	0	1	0	1
2009	0	0	0	0	0	1	0	1	0	1	0	0	0	31	1	1	1	0	0	0	0	0	1	0	2
2009	0	0	1	0	0	1	0	0	1	0	0	1	0	24	0	1	1	1	0	0	0	0	1	0	1
2009	0	0	1	0	0	1	0	1	1	0	0	0	1	29	0	1	1	1	1	0	0	0	1	0	1
2009	0	0	1	0	0	1	0	1	1	0	0	0	1	28	0	1	1	1	0	0	0	0	1	0	1
2009	0	0	1	0	0	1	0	1	1	0	0	0	1	26	1	1	1	0	0	0	0	0	1	0	1
2009	0	0	1	0	0	0	0	0	1	0	0	1	0	27	1	1	1	1	0	0	0	0	0	1	1
2009	0	0	1	0	0	0	0	1	1	0	0	0	1	20	1	1	1	1	0	1	0	1	0	1	1
2009	0	0	1	0	0	0	0	1	1	0	0	0	1	35	1	1		0	0	0	0	0	0	1	1
2009	0	0	1	0	0	1	0	1	1	0	0	0	1	26	0	1	1	1	1	0	0	0	1	0	1
2009	0	0	1	0	0	1	0	1	1	0	0	0	1	28	0	1	1	1	0	1	1	0	1	0	1
2009	0	0	0	0	0	0	0	0	0	1	0	0	0	24	1	1	1	0	0	0	0	0	0	1	2
2009	0	0	1	0	0	1	0	1	1	0	0	0	1	37	1	1	1	1	1	0	0	0	1	0	1
2009	0	0	0	0	0	1	0	1	0	1	0	0	0	36	1	1	1	0	0	0	0	0	1	0	2
2009	0	0	0	0	0	0	0	0	0	1	0	0	0	32	1	1	1	0	0	0	0	0	0	1	2
2009	0	0	1	0	0	0	0	1	1	0	0	0	1	26	0	1	1	1	1	0	0	0	0	1	1
2009	0	0	1	0	0	1	0	1	1	0	0	0	1	28	0	1	1	1	1	0	0	0	1	0	1
2009	0	0	0	0	0	1	0	1	0	1	0	0	0							0	0	0	1	0	2
2009	0	0	0	0	0	1	0	1	0	1	0	0	0	26	1	1	1	1	1	0	0	0	1	0	2
2009	0	0	1	0	0	1	0	1	1	0	0	0	1	35	1	1	1	1	1	0	0	0	1	0	1
2009	0	0	1	0	0	0	0	1	1	0	0	0	1	23	0	1	1	1	0	1	1	0	0	1	1
2009	0	0	1	0	0	0	0	2	1	0	0	0	0	29	1	1	1	0	0	0	0	0	0	1	1
2009	0	0	0	0	0	1	0	1	0	1	0	0	0	27	1	1	1	0	0	0	0	0	1	0	2
2009	0	0	0	0	0	0	0	0	0	1	0	0	0	16	1	1	1	1	1	0	0	0	0	1	2
2009	0	0	0	0	0	1	0	1	0	1	0	0	0	34	1	1	1	1	1	0	0	0	1	0	2
2009	0	0	1	0	0	0	0	1	1	0	0	0	1	43	0	1	1	1	1	0	0	0	0	1	1
2009	0	0	1	0	0	1	0	0	1	0	0	1	0	25	0	1	1	1	0	0	0	0	1	0	1
2009	0	0	1	0	0	0	0	1	1	0	0	0	1	22	0	1	1	0	0	0	0	0	0	1	1
2009	0	0	1	0	0	1	1	1	1	0	0	0	1	31	1	1	1	1	1	0	0	0	1	0	1
2009	0	0	1	0	0	0	0	1	1	0	0	0	1	24	1	1	1	1	0	0	0	0	0	1	1
2009	0	0	1	0	0	1	0	1	1	0	0	0	1	21	1	1	1	1	0	1	0	1	1	0	1
2009	0	0	1	0	0	1	0	1	1	0	0	0	1	35	1	1	1	0	0	0	0	0	1	0	1
2009	0	0	1	0	0	0	0	0	1	0	0	1	0	18	1	1	1	0	0	1	0	1	0	1	1
2009	0	0	0	0	0	1	0	1	0	1	0	0	0	49	0	1	1	1	1	0	0	0	1	0	2
2009	0	0	1	0	0	0	0	1	1	0	0	0	1	37	1	1	1	1	1	0	0	0	0	1	1
2010	0	0	0	0	0	1	0	1	0	1	0	0	0	27	1	1	1	1	1	0	0	0	1	0	2
2010	0	0	1	0	0	1	0	1	1	0	0	0	1	26	1	1	1	1	1	0	0	0	1	0	1
2010	0	0	1	0	0	1	0	1	1	0	0	0	1	23	1	1	1	0	0	0	0	0	1	0	1
2010	0	0	1	0	0	1	0	1	1	0	0	0	1	35	1	1	1	1	0	0	0	0	1	0	1
2010	0	0	1	0	0	1	0	1	1	0	0	0	1	32	1	1	1	0	0	0	0	0	1	0	1
2010	0	0	0	1	0	1	1	1	1	0	0	0	0		1	1	1	1	1	0	0	0	1	0	0
2010	0	0	0	0	0	1	0	1	0	1	0	0	0	53	1	1	1	1	1	0	0	0	1	0	2
2010	0	0	0	0	0	1	0	1	0	1	0	0	0	36	1	1	1	0	0	0	0	0	1	0	2
2010	0	0	1	0	0	1	0	0	1	0	0	1	0	27	1	1	1	0	0	0	0	0	1	0	1
2010	0	0	1	0	0	0	0	1	1	0	0	0	1	33	1	1	1	0	0	0	0	0	0	1	1
2010	0	0	1	0	0	0	0	1	1	0	0	0	1	53	0	1	1	1	1	0	0	0	0	1	1
2010	0	0	0	0	0	1	0	1	0	1	0	0	0	29	1	1	1	1	1	0	0	0	1	0	2
2010	0	0	1	0	0	0	0	0	1	0	0	1	0	19	1	1	1	1	1	0	0	0	0	1	1
2010	0	0	1	0	0	0	0	1	1	0	0	0	1	19	0	1	1	0	0	0	0	0	0	1	1
2010	0	0	1	0	0	1	0	1	1	0	0	0	1	34	0	1	1	0	0	1	1	0	1	0	1
2010	0	0	1	0	0	1	1	1	1	0	0	0	1	31	0	1	1	1	1	1	1	0	1	0	1
2010	0	0	1	0	0	1	0	0	1	0	0	1	0		1	1	1	0	0	1	0	1	1	0	1
2010	0	0	1	0	0	1	0	1	1	0	0	0	1	26	0	1	1	0	0	1	1	0	1	0	1
2010	0	0	0	0	0	0	0	1	0	1	0	0	0	34	1	1	1	1	0	0	0	0	0	1	2
2010	0	0	1	0	0	0	0	0	1	0	0	1	0	29	1	1	1	1	1	0	0	0	0	1	1
2010	0	0	1	0	0	1	0	1	1	0	0	0	1	32	1	1	1	0	0	0	0	0	1	0	1
2010	0	0	1	0	0	0	0	1	1	0	0	0	1	29	1			1	1	0	0	0	0	1	1
2010	0	0	0	0	0	1	0	1	0	1	0	0	0	26	1	1	1	1	1	1	0	1	1	0	2
2010	0	0	0	0	0	0	0	1	0	1	0	0	0	22	1	1	1	0	0	0	0	0	0	1	2
2010	0	0	1	0	0	0	0	1	1	0	0	0	1	25	0	1	1	0	0	1	1	0	0	1	1
2010	0	0	0	0	0	0	0	1	0	1	0	0	0	33	0	1	1	1	1	0	0	0	0	1	2
2010	0	0	1	0	0	1	0	1	1	0	0	0	1							0	0	0	1	0	1
2010	0	0	1	0	0	0	0	1	1	0	0	0	1	32	1	1	1	0	0	1	0	1	0	1	1
2010	0	0	1	0	0	1	0	1	1	0	0	0	1	33	1	1	1	1	1	0	0	0	1	0	1
2010	0	0	0	0	0	0	0	0	0	1	0	0	0	27	1	1	1	0	0	0	0	0	0	1	2
2010	0	0	0	0	0	0	0	1	0	1	0	0	0	31	1	1	1	1	0	0	0	0	0	1	2
2010	0	0	1	0	0	1	0	1	1	0	0	0	1		0	1	1	1	0	1	1	0	1	0	1
2010	0	0	1	0	0	1	0	1	1	0	0	0	1	46	1	1	1	0	0	0	0	0	1	0	1
2010	0	0	0	0	0	1	0	1	0	1	0	0	0	29	1	1	1	1	1	0	0	0	1	0	2
2010	0	0	1	0	0	1	0	1	1	0	0	0	1	33	1	1	1	1	1	0	0	0	1	0	1
2010	0	0	0	0	0	0	0	1	0	1	0	0	0	31	1	1	1	1	1	0	0	0	0	1	2
2010	0	0	1	0	0	1	0	1	1	0	0	0	1	45	0	1	1	1	1	1	1	0	1	0	1
2010	0	0	0	0	0	0	0	1	0	1	0	0	0	37	1	1	1	1	1	0	0	0	0	1	2
2010	0	0	0	0	0	1	0	1	0	1	0	0	0	30	0	1	1	1	1	1	1	0	1	0	2
2010	0	0	1	0	0	1	0	1	1	0	0	0	1	26	1	1	1	1	0	0	0	0	1	0	1
2010	0	0	0	0	0	0	0	1	0	1	0	0	0	29	1	1	1	1	1	0	0	0	0	1	2
2010	0	0	0	0	0	1	0	1	0	1	0	0	0	33	1	1	1	1	1	0	0	0	1	0	2
2010	0	0	1	0	0	1	0	1	1	0	0	0	1	34	1	1	1	1	1	0	0	0	1	0	1
2010	0	0	1	0	0	1	1	1	1	0	0	0	1	39	1	1	1	1	1	0	0	0	1	0	1
2010	0	0	0	0	0	0	0	0	0	1	0	0	0	28	0	1	1	1	0	1	1	0	0	1	2
2010	0	0	0	0	0	1	0	1	0	1	0	0	0	40	0	1	1	1	1	1	1	0	1	0	2
2010	0	0	0	0	0	1	0	1	0	1	0	0	0	32	0	1	1	1	1	1	1	0	1	0	2
2010	0	0	1	0	0	1	0	1	1	0	0	0	1	32	0	1	1	1	1	0	0	0	1	0	1
2010	1	0	0	0	0	1	0	1	1	0	0	0	0	29	1	1	1	0	0	0	0	0	1	0	0
2010	0	0	1	0	0	1	0	1	1	0	0	0	1	28	1	1	1	1	0	0	0	0	1	0	1
2010	0	0	1	0	0	0	0	1	1	0	0	0	1	21	1	1	1	1	1	0	0	0	0	1	1
2010	0	0	1	0	0	0	0	0	1	0	0	1	0	18	1	1	1	1	0	0	0	0	0	1	1
2010	0	0	1	0	0	1	0	0	1	0	0	1	0	34	1	1	1	1	1	0	0	0	1	0	1
2010	0	0	1	0	0	1	0	1	1	0	0	0	1	27	1	1	1	0	0	0	0	0	1	0	1
2010	1	0	0	0	0	1	0	1	1	0	0	0	0	22	0	1	1	1	1	1	1	0	1	0	0
2010	0	0	0	0	0	1	0	1	0	1	0	0	0	32	0	1	1	1	1	0	0	0	1	0	2
2010	0	0	0	0	0	0	0	1	0	1	0	0	0	31	1	1	1	1	0	0	0	0	0	1	2
2010	0	0	0	0	0	0	0	1	0	1	0	0	0	47	0	1	1	1	1	1	1	0	0	1	2
2010	0	0	1	0	0	1	0	1	1	0	0	0	1	25	0	1	1	1	1	1	1	0	1	0	1
2010	0	0	1	0	0	1	0	1	1	0	0	0	1	26	0	1	1	0	0	0	0	0	1	0	1
2010	0	0	1	0	0	0	0	1	1	0	0	0	1	35	1	1	1	1	1	1	0	1	0	1	1
2010	0	0	1	0	0	1	0	1	1	0	0	0	1	30	1	1	1	1	1	0	0	0	1	0	1
2010	0	0	1	0	0	0	0	0	1	0	0	1	0	35	1	1	1	1	1	0	0	0	0	1	1
2010	0	0	1	0	0	1	0	1	1	0	0	0	1	34	1	1	1	0	0	0	0	0	1	0	1
2010	0	0	1	0	0	1	0	1	1	0	0	0	1	25	1	1	1	1	1	0	0	0	1	0	1
2010	0	0	1	0	0	1	0	1	1	0	0	0	1	42	1	1	1	1	1	0	0	0	1	0	1
2010	0	0	1	0	0	1	0	1	1	0	0	0	1	50	1	1	1	0	0	0	0	0	1	0	1
2010	0	0	0	0	0	1	0	1	0	1	0	0	0	28	0	1	1	1	0	1	1	0	1	0	2
2010	0	0	1	0	0	1	0	1	1	0	0	0	1	28	0	1	1	0	0	1	1	0	1	0	1
2010	0	0	0	0	0	0	0	0	0	1	0	0	0	24	0	1	1	1	1	1	1	0	0	1	2
2010	0	0	0	0	0	1	0	1	0	1	0	0	0	38	0	1	1	1	1	0	0	0	1	0	2
2010	0	0	0	0	0	1	0	1	0	1	0	0	0	23	0	1	1	1	1	1	1	0	1	0	2
2010	0	0	0	0	0	1	0	0	0	1	0	0	0	37	0	1	1	1	1	1	1	0	1	0	2
2010	0	0	1	0	0	1	0	1	1	0	0	0	1	37	1	1	1	1	1	0	0	0	1	0	1
2010	0	0	0	0	0	1	0	1	0	1	0	0	0	35	1	1	1	1	1	0	0	0	1	0	2
2010	0	0	0	0	0	0	0	1	0	1	0	0	0	43	1	1	1	0	0	1	0	1	0	1	2
2010	0	0	1	0	0	1	0	1	1	0	0	0	1	49	1	1	1	0	0	0	0	0	1	0	1
2010	0	0	0	0	0	0	0	0	0	1	0	0	0	19	0	1	1	0	0	0	0	0	0	1	2
2010	0	0	0	0	0	0	0	1	0	1	0	0	0	43	0	1	1	0	0	1	1	0	0	1	2
2010	0	0	1	0	0	1	0	1	1	0	0	0	1	36	0	1	1	1	0	1	1	0	1	0	1
2010	0	0	0	0	0	0	0	1	0	1	0	0	0	26	1	1	1	1	1	0	0	0	0	1	2
2010	0	0	1	0	0	0	0	1	1	0	0	0	1	31	1	1	1	0	0	0	0	0	0	1	1
2010	0	0	1	0	0	1	0	1	1	0	0	0	1	28	0	1	1	1	0	1	1	0	1	0	1
2010	0	0	0	0	0	0	0	1	0	1	0	0	0	47	0	1	1	0	0	1	1	0	0	1	2
2010	0	0	1	0	0	1	0	1	1	0	0	0	1	34	1	1		1	1	0	0	0	1	0	1
2010	0	0	0	0	0	1	0	1	0	1	0	0	0	44	0	1	1	0	0	1	1	0	1	0	2
2010	0	0	0	0	0	0	0	1	0	1	0	0	0	25	0	1	1	0	0	1	1	0	0	1	2
2010	0	0	1	0	0	1	0	1	1	0	0	0	1	39	0	1	1	1	1	1	1	0	1	0	1
2010	0	0	0	0	0	0	0	0	0	1	0	0	0	39	1	1	1	1	1	0	0	0	0	1	2
2010	0	0	1	0	0	0	0	1	1	0	0	0	1	21	1	1	1	1	1	0	0	0	0	1	1
2010	0	0	1	0	0	1	0	1	1	0	0	0	1	45	1	1	1	1	1	0	0	0	1	0	1
2010	0	0	1	0	0	1	0	1	1	0	0	0	1	26	1	1	1	1	1	0	0	0	1	0	1
2010	1	0	0	0	0	0	1	1	1	0	0	0	0	24	1	1	1	1	1	0	0	0	0	1	0
2010	0	0	0	0	0	1	0	1	0	1	0	0	0	25	1	1	1	1	1	0	0	0	1	0	2
2010	0	0	0	0	0	1	0	1	0	1	0	0	0	49	0	1	1	0	0	0	0	0	1	0	2
2010	0	0	1	0	0	1	0	1	1	0	0	0	1	26	0	1	1	1	1	0	0	0	1	0	1
2010	0	0	1	0	0	1	1	1	1	0	0	0	1	27	0	1	1	1	0	1	1	0	1	0	1
2010	0	0	1	0	0	1	0	1	1	0	0	0	1	28	0	1	1	1	1	1	1	0	1	0	1
2010	0	0	0	0	0	1	0	1	0	1	0	0	0	34	0	1	1	1	0	1	1	0	1	0	2
2010	0	0	0	0	0	0	0	0	0	1	0	0	0	30	0	1	1	1	0	1	1	0	0	1	2
2010	0	0	0	1	0	1	0	1	1	0	0	0	0	35	1	1	1	0	0	1	0	1	1	0	0
2010	0	0	0	0	0	0	0	1	0	1	0	0	0	34	0	1	1	0	0	1	1	0	0	1	2
2010	1	0	0	0	0	0	0	0	1	0	0	0	0	20	1	1	1	0	0	0	0	0	0	1	0
2010	0	0	1	0	0	1	0	1	1	0	0	0	1	19	0	1	1	1	0	1	1	0	1	0	1
2010	0	0	1	0	0	1	0	1	1	0	0	0	1	28	1	1	1	1	1	0	0	0	1	0	1
2010	0	0	1	0	0	1	0	1	1	0	0	0	1	27	1	1	1	0	0	0	0	0	1	0	1
2010	0	0	1	0	0	1	0	1	1	0	0	0	1	25	1	1	1	0	0	0	0	0	1	0	1
2010	0	0	0	0	0	0	0	1	0	1	0	0	0	34	0	1	1	0	0	1	1	0	0	1	2
2010	0	0	1	0	0	1	0	1	1	0	0	0	1	33	1	1	1	0	0	0	0	0	1	0	1
2010	1	0	0	0	0	1	1	1	1	0	0	0	0	33	1	1	1	0	0	0	0	0	1	0	0
2010	0	0	0	0	0	0	0	0	0	1	0	0	0	28	1	1	1	1	0	0	0	0	0	1	2
2010	0	0	1	0	0	1	0	1	1	0	0	0	1	26	1	1	1	1	1	0	0	0	1	0	1
2010	0	0	1	0	0	0	0	1	1	0	0	0	1	29	0	1	1	1	1	1	1	0	0	1	1
2010	0	0	0	0	0	1	0	1	0	1	0	0	0	31	0	1	1	1	1	1	1	0	1	0	2
2010	0	0	1	0	0	1	0	1	1	0	0	0	1	32	1	1	1	0	0	1	0	1	1	0	1
2010	0	0	1	0	0	0	0	0	1	0	0	1	0	26	1	1	1	0	0	0	0	0	0	1	1
2010	0	0	1	0	0	0	0	1	1	0	0	0	1	32	1	1	1	1	1	0	0	0	0	1	1
2010	0	0	1	0	0	1	0	1	1	0	0	0	1	40	0	1	1	0	0	0	0	0	1	0	1
2010	0	0	1	0	0	0	0	0	1	0	0	1	0	18	0	1	1	0	0	1	1	0	0	1	1
2010	0	0	0	0	0	1	0	1	0	1	0	0	0	56	0	1	1	1	1	1	1	0	1	0	2
2010	0	0	0	0	0	0	0	0	0	1	0	0	0	18	0	1	1	1	1	0	0	0	0	1	2
2010	0	0	0	0	0	0	0	1	0	1	0	0	0	41	0	1	1	0	0	1	1	0	0	1	2
2010	0	0	0	0	0	0	0	0	0	1	0	0	0	35	0	1	1	0	0	1	1	0	0	1	2
2010	0	0	0	0	0	0	0	0	0	1	0	0	0	32	0	1	1	1	0	1	1	0	0	1	2
2010	0	0	0	0	0	0	0	1	0	1	0	0	0	24	1	1	1	1	1	0	0	0	0	1	2
2010	0	0	0	0	0	0	0	1	0	1	0	0	0	27	0	1	1	1	0	0	0	0	0	1	2
2010	0	0	0	0	0	1	0	1	0	1	0	0	0	32	0	1	1	1	1	1	1	0	1	0	2
2010	0	0	1	0	0	1	0	1	1	0	0	0	1	30	1	1	1	1	1	0	0	0	1	0	1
2010	0	0	1	0	0	0	0	0	1	0	0	1	0	23	1	1	1	1	1	0	0	0	0	1	1
2010	0	0	1	0	0	0	0	0	1	0	0	1	0	49	0	1	1	1	1	0	0	0	0	1	1
2010	0	0	0	0	0	0	0	1	0	1	0	0	0	24	0	1	1	1	0	1	1	0	0	1	2
2010	0	0	1	0	0	1	0	0	1	0	0	1	0	31	0	1	1	1	0	1	1	0	1	0	1
2010	0	0	0	0	0	0	0	1	0	1	0	0	0	38	0	1	1	0	0	0	0	0	0	1	2
2010	0	0	1	0	0	0	0	0	1	0	0	1	0	27	1	1	1	1	1	0	0	0	0	1	1
2010	0	0	1	0	0	1	0	1	1	0	0	0	1	22	0	1	1	0	0	1	1	0	1	0	1
2010	0	0	0	0	0	1	0	1	0	1	0	0	0	23	0	1	1	1	0	1	1	0	1	0	2
2010	0	0	0	0	0	0	0	1	0	1	0	0	0	25	0	1	1	1	0	1	1	0	0	1	2
2010	0	0	1	0	0	0	0	1	1	0	0	0	1	39	0	1	1	1	1	1	1	0	0	1	1
2010	0	0	0	0	0	1	0	1	0	1	0	0	0	25	0	1	1	1	0	0	0	0	1	0	2
2010	0	0	0	0	0	0	0	0	0	1	0	0	0	29	0	1	1	1	0	1	1	0	0	1	2
2010	0	0	0	0	0	1	0	1	0	1	0	0	0	33	1	1	1	0	0	0	0	0	1	0	2
2010	0	0	1	0	0	0	0	1	1	0	0	0	1	25	1	1	1	1	1	0	0	0	0	1	1
2011	0	0	0	0	0	0	0	1	0	1	0	0	0	28	1	1	1	1	0	1	0	1	0	1	2
2011	0	0	0	0	0	1	0	1	0	1	0	0	0	36	1	1	1	1	0	1	0	1	1	0	2
2011	0	0	1	0	0	0	0	1	1	0	0	0	1	27	1	1	1	0	0	1	0	1	0	1	1
2011	0	0	1	0	0	0	0	0	1	0	0	1	0	27	1	1	1	0	0	0	0	0	0	1	1
2011	0	0	1	0	0	1	0	1	1	0	0	0	1	39	0	1	1	0	0	0	0	0	1	0	1
2011	0	0	1	0	0	0	0	1	1	0	0	0	1	40	1	1	1	0	0	0	0	0	0	1	1
2011	0	0	1	0	0	0	0	0	1	0	0	1	0	30	1	1	1	0	0	0	0	0	0	1	1
2011	0	0	1	0	0	1	0	1	1	0	0	0	1	27	1	1	1	1	1	0	0	0	1	0	1
2011	0	0	1	0	0	0	0	0	1	0	0	1	0	19	0	1	1	1	0	0	0	0	0	1	1
2011	0	0	0	0	0	0	0	0	0	1	0	0	0	35	1	1	1	0	0	0	0	0	0	1	2
2011	0	0	0	0	0	1	0	1	0	1	0	0	0	31	0	1	1	1	1	0	0	0	1	0	2
2011	0	0	1	0	0	0	0	1	1	0	0	0	1	30	0	1	1	1	1	1	1	0	0	1	1
2011	0	0	0	0	0	0	0	1	0	1	0	0	0	49	1	1	1	0	0	0	0	0	0	1	2
2011	0	0	1	0	0	0	0	1	1	0	0	0	1	24	0	1	1	1	1	0	0	0	0	1	1
2011	0	0	1	0	0	0	0	1	1	0	0	0	1	29	1	1	1	0	0	0	0	0	0	1	1
2011	0	0	1	0	0	0	0	1	1	0	0	0	1	20	0	1	1	1	1	1	1	0	0	1	1
2011	0	0	1	0	0	0	0	1	1	0	0	0	1	24	0	1	1	0	0	1	1	0	0	1	1
2011	0	0	1	0	0	0	0	0	1	0	0	1	0	33	1	1	1	0	0	0	0	0	0	1	1
2011	0	0	0	0	0	1	0	1	0	1	0	0	0	43	0	1	1	1	1	1	1	0	1	0	2
2011	0	0	1	0	0	1	0	1	1	0	0	0	1	29	1	1	1	1	0	1	0	1	1	0	1
2011	0	0	1	0	0	0	0	0	1	0	0	1	0	25	1	1	1	1	1	0	0	0	0	1	1
2011	0	0	0	0	0	0	0	0	0	1	0	0	0	21	1	1	1	0	0	1	0	1	0	1	2
2011	0	0	0	0	0	0	0	1	0	1	0	0	0	34	0	1	1	1	1	1	1	0	0	1	2
2011	0	0	1	0	0	1	0	0	1	0	0	1	0	23	1	1	1	0	0	0	0	0	1	0	1
2011	0	0	0	0	0	0	0	0	0	1	0	0	0	25	1	1	1	0	0	0	0	0	0	1	2
2011	0	0	0	0	0	0	1	1	0	1	0	0	0	42	1	1	1	1	1	1	1	0	0	1	2
2011	0	0	1	0	0	1	0	1	1	0	0	0	1	34	1	1	1	1	1	0	0	0	1	0	1
2011	0	0	1	0	0	1	0	0	1	0	0	1	0	38	1	1	1	1	1	0	0	0	1	0	1
2011	0	0	1	0	0	1	0	1	1	0	0	0	1	27	0	1	1	1	0	1	1	0	1	0	1
2011	0	0	1	0	0	0	0	1	1	0	0	0	1	25	1	1	1	1	1	0	0	0	0	1	1
2011	0	0	0	0	0	0	0	0	0	1	0	0	0	20	0	1	1	0	0	0	0	0	0	1	2
2011	0	0	1	0	0	1	0	0	1	0	0	1	0	29	1	1	1	0	0	0	0	0	1	0	1
2011	0	0	1	1	0	1	0	1	1	0	1	0	1	22	1	1	1	1	0	0	0	0	1	0	1
2011	0	0	0	0	0	0	0	0	0	1	0	0	0	19	1	1	1	0	0	0	0	0	0	1	2
2011	0	0	1	0	0	0	0	1	1	0	0	0	1	34	1	1	1	1	1	0	0	0	0	1	1
2011	0	0	1	0	0	1	0	1	1	0	0	0	1	36	1	1	1	0	0	0	0	0	1	0	1
2011	0	0	1	0	0	0	0	1	1	0	0	0	1	24	1	1	1	0	0	0	0	0	0	1	1
2011	0	0	1	0	0	1	0	1	1	0	0	0	1	47	1	1	1	1	1	0	0	0	1	0	1
2011	0	0	1	0	0	1	0	1	1	0	0	0	1	22	0	1	1	1	0	0	0	0	1	0	1
2011	0	0	0	0	0	1	0	1	0	1	0	0	0	40	1	1	1	1	1	0	0	0	1	0	2
2011	0	0	0	0	0	1	0	1	0	1	0	0	0	26	0	1	1	1	1	1	1	0	1	0	2
2011	0	0	1	0	0	1	0	1	1	0	0	0	1	33	0	1	1	1	1	0	0	0	1	0	1
2011	0	0	1	0	0	0	0	1	1	0	0	0	1	47	0	1	1	1	0	0	0	0	0	1	1
2011	0	0	0	0	0	1	0	1	0	1	0	0	0	29	0	1	1	1	1	0	0	0	1	0	2
2011	0	0	0	0	0	1	0	1	0	1	0	0	0	26	0	1	1	0	0	0	0	0	1	0	2
2011	0	0	0	0	0	0	0	1	0	1	0	0	0	23	1	1	1	1	1	0	0	0	0	1	2
2011	0	0	0	0	0	1	0	1	0	1	0	0	0	26	0	1	1	1	1	1	1	0	1	0	2
2011	0	0	0	0	0	1	0	1	0	1	0	0	0	24	0	1	1	1	0	1	1	0	1	0	2
2011	0	0	0	0	0	0	0	1	0	1	0	0	0	21	1	1	1	0	0	0	0	0	0	1	2
2011	0	0	0	0	0	1	0	1	0	1	0	0	0	41	1	1	1	0	0	1	0	1	1	0	2
2011	0	0	0	0	0	0	0	0	0	1	0	0	0	20	1	1	1	0	0	0	0	0	0	1	2
2011	0	0	0	0	0	0	0	0	0	1	0	0	0	20	0	1	1	1	1	1	1	0	0	1	2
2011	0	0	1	0	0	0	0	1	1	0	0	0	1	45	0	1	1	0	0	1	1	0	0	1	1
2011	0	0	1	0	0	1	0	1	1	0	0	0	1	36	0	1	1	0	0	1	1	0	1	0	1
2011	0	0	0	0	0	0	0	1	0	1	0	0	0	32	0	1	1	1	1	1	1	0	0	1	2
2011	0	0	0	0	0	0	0	0	0	1	0	0	0	30	0	1	1	0	0	0	0	0	0	1	2
2011	0	0	1	0	0	1	0	1	1	0	0	0	1	30	0	1	1	0	0	0	0	0	1	0	1
2011	0	0	1	0	0	0	0	1	1	0	0	0	1	25	0	1	1	0	0	1	1	0	0	1	1
2011	0	0	1	0	0	0	0	0	1	0	0	1	0	29	1	1	1	0	0	0	0	0	0	1	1
2011	0	0	1	0	0	1	0	0	1	0	0	1	0	31	1	1	1	0	0	0	0	0	1	0	1
2011	0	0	1	0	0	1	0	1	1	0	0	0	1	27	0	1	1	0	0	1	1	0	1	0	1
2011	0	0	1	0	0	1	0	1	1	0	0	0	1	32	1	1	1	0	0	1	0	1	1	0	1
2011	0	0	0	0	0	0	0	1	0	1	0	0	0	25	0	1	1	1	1	1	1	0	0	1	2
2011	0	0	1	0	0	1	0	1	1	0	0	0	1	23	1	1	1	0	0	0	0	0	1	0	1
2011	0	0	0	0	0	1	0	1	0	1	0	0	0	42	1	1	1	1	1	0	0	0	1	0	2
2011	0	0	1	0	0	1	0	1	1	0	0	0	1	35	1	1	1	1	0	0	0	0	1	0	1
2011	0	0	1	0	0	0	0	1	1	0	0	0	1	23	0	1	1	1	1	1	1	0	0	1	1
2011	0	0	0	0	0	1	0	1	0	1	0	0	0	34	1	1	1	1	1	0	0	0	1	0	2
2012	0	0	1	0	0	1	0	1	1	0	0	0	1	27	0	1	1	1	0	0	0	0	1	0	1
2012	0	0	1	0	0	1	0	1	1	0	0	0	1	27	0	1	1	1	1	1	1	0	1	0	1
2012	0	0	1	0	0	1	0	1	1	0	0	0	1	42	0	1	1	1	1	0	0	0	1	0	1
2012	0	0	1	0	0	0	0	1	1	0	0	0	1	40	1	1	1	0	0	0	0	0	0	1	1
2012	0	0	1	0	0	1	0	1	1	0	0	0	1	29	0	1	1	0	0	0	0	0	1	0	1
2012	0	0	1	0	0	1	0	1	1	0	0	0	1	35	0	1	1	1	1	0	0	0	1	0	1
2012	0	0	0	0	0	1	0	1	0	1	0	0	0	32	1	1	1	0	0	0	0	0	1	0	2
2012	0	0	0	0	0	1	0	1	0	1	0	0	0	25	0	1	1	1	1	1	1	0	1	0	2
2012	0	0	1	0	0	1	0	1	1	0	0	0	1	29	0	1	1	1	1	0	0	0	1	0	1
2012	0	0	1	0	0	0	0	1	1	0	0	0	1	25	0	1	1	0	0	0	0	0	0	1	1
2012	0	0	0	0	0	0	0	1	0	1	0	0	0	28	0	1	1	0	0	1	1	0	0	1	2
2012	0	0	1	0	0	0	0	0	1	0	0	1	0	26	1	1	1	0	0	1	0	1	0	1	1
2012	0	0	1	0	0	0	0	0	1	0	0	1	0	25	1	1	1	0	0	1	0	1	0	1	1
2012	0	0	1	0	0	1	0	1	1	0	0	0	1	26	0	1	1	1	1	0	0	0	1	0	1
2012	0	0	0	0	0	1	0	1	0	1	0	0	0	22	1	1	1	1	1	0	0	0	1	0	2
2012	0	0	1	0	0	1	0	0	1	0	0	1	0	24	1	1	1	0	0	0	0	0	1	0	1
2012	0	0	1	0	0	1	0	1	1	0	0	0	1	35	1	1	1	1	1	0	0	0	1	0	1
2012	0	0	0	0	0	0	0	0	0	1	0	0	0	24	1	1	1	0	0	0	0	0	0	1	2
2012	0	0	1	0	0	1	0	1	1	0	0	0	1	24	0	1	1	1	0	0	0	0	1	0	1
2012	0	0	0	0	0	0	0	1	0	1	0	0	0	28	0	1	1	0	0	0	0	0	0	1	2
2012	0	0	0	0	0	1	0	1	0	1	0	0	0	34	0	1	1	0	0	1	1	0	1	0	2
2012	0	0	1	0	0	0	0	1	1	0	0	0	1	39	1	1	1	1	1	0	0	0	0	1	1
2012	0	0	1	0	0	1	0	1	1	0	0	0	1	25	0	1	1	1	1	0	0	0	1	0	1
2012	0	0	1	0	0	1	0	1	1	0	0	0	1	38	1	1	1	1	1	0	0	0	1	0	1
2012	0	0	1	0	0	1	0	1	1	0	0	0	1	29	0	1	1	1	0	0	0	0	1	0	1
2012	0	0	1	0	0	0	0	1	1	0	0	0	1	18	0	1	1	1	1	0	0	0	0	1	1
2012	0	0	0	0	0	0	0	1	0	1	0	0	0	56	0	1	1	0	0	0	0	0	0	1	2
2012	0	0	1	0	0	1	0	1	1	0	0	0	1	28	1	1	1	1	1	0	0	0	1	0	1
2012	0	0	0	0	0	1	0	1	0	1	0	0	0	22	1	1	1	1	1	0	0	0	1	0	2
2012	0	0	1	0	0	1	0	1	1	0	0	0	1	31	1	1	1	1	1	0	0	0	1	0	1
2012	0	0	1	0	0	1	0	1	1	0	0	0	1	21	1	1	1	0	0	0	0	0	1	0	1
2012	0	0	1	0	0	1	0	1	1	0	0	0	1	26	0	1	1	1	1	0	0	0	1	0	1
2012	0	0	1	0	0	1	0	1	1	0	0	0	1	33	1	1	1	1	1	1	0	1	1	0	1
2012	0	0	1	0	0	1	1	1	1	0	0	0	1	28	1	1	1	0	0	1	0	1	1	0	1
2012	0	0	1	0	0	1	0	1	1	0	0	0	1	33	1	1	1	1	1	0	0	0	1	0	1
2012	0	0	1	0	0	1	0	0	1	0	0	1	0	29	1	1	1	0	0	0	0	0	1	0	1
2012	0	0	1	0	0	1	0	1	1	0	0	0	1	33	1	1	1	1	1	0	0	0	1	0	1
2012	0	0	1	0	0	1	0	1	1	0	0	0	1	38	1	1	1	0	0	0	0	0	1	0	1
2012	0	0	1	0	0	1	0	1	1	0	0	0	1	31	1	1	1	1	0	0	0	0	1	0	1
2012	0	0	1	0	0	1	0	1	1	0	0	0	1	31	1	1	1	1	1	0	0	0	1	0	1
2012	0	0	1	0	0	1	0	1	1	0	0	0	1	27	0	1	1	0	0	1	1	0	1	0	1
2012	0	0	0	0	0	1	0	1	0	1	0	0	0	29	0	1	1	0	0	0	0	0	1	0	2
2012	0	0	0	0	0	1	1	1	0	1	0	0	0	28	0	1	1	0	0	0	0	0	1	0	2
2012	0	0	0	0	0	1	0	1	0	1	0	0	0	44	0	1	1	1	1	0	0	0	1	0	2
2012	0	0	1	0	0	1	0	1	1	0	0	0	1	32	1	1	1	1	1	0	0	0	1	0	1
2012	0	0	1	0	0	1	0	0	1	0	0	1	0	24	0	1	1	0	0	0	0	0	1	0	1
2012	0	0	0	0	0	0	0	1	0	1	0	0	0	24	0	1	1	0	0	0	0	0	0	1	2
2012	0	0	0	0	0	0	0	0	0	1	0	0	0	25	0	1	1	0	0	0	0	0	0	1	2
2012	0	0	0	1	0	1	0	1	1	0	0	0	0	28	0	1	1	1	0	0	0	0	1	0	0
2012	0	0	0	0	0	0	0	1	0	1	0	0	0	30	1	1	1	1	1	0	0	0	0	1	2
2012	0	0	0	0	0	0	0	1	0	1	0	0	0	48	1	1	1	1	1	0	0	0	0	1	2
2012	0	0	0	0	0	0	0	1	0	1	0	0	0	34	1	1	1	0	0	0	0	0	0	1	2
2012	0	0	0	0	0	1	0	1	0	1	0	0	0	38	0	1	1	1	0	1	1	0	1	0	2
2012	0	0	1	0	0	1	0	1	1	0	0	0	1	20	0	1	1	1	0	0	0	0	1	0	1
2012	0	0	0	0	0	1	0	1	0	1	0	0	0	27	0	1	1	1	1	0	0	0	1	0	2
2012	0	0	1	0	0	1	1	1	1	0	0	0	1	27	1	1	1	0	0	0	0	0	1	0	1
2012	0	0	1	0	0	0	0	0	1	0	0	1	0	31	0	1	1	0	0	1	1	0	0	1	1
2012	0	0	1	0	0	1	0	1	1	0	0	0	1	26	0	1	1	0	0	0	0	0	1	0	1
2012	0	0	1	0	0	0	0	1	1	0	0	0	1	27	1	1	1	0	0	0	0	0	0	1	1
2012	0	0	0	0	0	0	0	0	0	1	0	0	0	21	0	1	1	0	0	0	0	0	0	1	2
2012	1	0	0	0	0	0	1	1	1	0	0	0	0	36	1	1	1	0	0	1	0	1	0	1	0
2012	0	0	0	0	0	0	0	1	0	1	0	0	0	26	0	1	1	0	0	0	0	0	0	1	2
2012	0	0	1	0	0	0	0	1	1	0	0	0	1	34	1	1	1	1	1	0	0	0	0	1	1
2012	0	0	0	0	0	0	0	0	0	1	0	0	0	20	1	1	1	0	0	1	0	1	0	1	2
2012	0	0	0	0	0	1	0	0	0	1	0	0	0	28	1	1	1	0	0	1	0	1	1	0	2
2012	0	0	1	0	0	1	0	1	1	0	0	0	1	25	1	1	1	0	0	1	0	1	1	0	1
2012	1	0	0	0	0	0	1	1	1	0	0	0	0	23	1	1	1	0	0	0	0	0	0	1	0
2012	0	0	0	0	0	0	1	1	0	1	0	0	0	27	1	1	1	0	0	0	0	0	0	1	2
2012	0	0	0	0	0	1	1	1	0	1	0	0	0	30	0	1	1	0	0	1	1	0	1	0	2
2012	0	0	0	0	0	1	0	1	0	1	0	0	0	46	1	1	1	0	0	0	0	0	1	0	2
2012	0	0	1	0	0	1	0	1	1	0	0	0	1	19	0	1	1	1	0	1	1	0	1	0	1
2012	0	0	0	0	0	0	0	1	0	1	0	0	0	32	1	1	1	0	0	0	0	0	0	1	2
2012	0	0	1	0	0	0	0	1	1	0	0	0	1	26	1	1	1	1	1	0	0	0	0	1	1
2012	0	0	0	0	0	0	0	0	0	1	0	0	0	22	1	1	1	0	0	0	0	0	0	1	2
2012	0	0	1	0	0	0	0	0	1	0	0	1	0	36	1	1	1	0	0	0	0	0	0	1	1
2012	0	0	1	0	0	0	0	1	1	0	0	0	1	31	1	1	1	1	0	0	0	0	0	1	1
2012	0	0	1	0	0	0	0	1	1	0	0	0	1	27	1	1	1	0	0	0	0	0	0	1	1
2012	0	0	0	0	0	1	0	1	0	1	0	0	0	46	1	1	1	0	0	0	0	0	1	0	2
2012	0	0	1	0	0	1	0	1	1	0	0	0	1	30	1	1	1	0	0	0	0	0	1	0	1
2012	0	0	1	0	0	1	0	1	1	0	0	0	1	36	1	1	1	0	0	0	0	0	1	0	1
2012	0	0	1	0	0	1	0	1	1	0	0	0	1	39	1	1	1	1	1	0	0	0	1	0	1
2012	0	0	1	0	0	1	0	1	1	0	0	0	1	38	1	1	1	0	0	1	0	1	1	0	1
2012	0	0	1	0	0	1	0	1	1	0	0	0	1	32	1	1	1	0	0	0	0	0	1	0	1
2012	0	0	1	0	0	0	0	1	1	0	0	0	1	46	1	1	1	0	0	0	0	0	0	1	1
2012	0	0	1	0	0	1	0	1	1	0	0	0	1	41	0	1	1	0	0	0	0	0	1	0	1
2012	0	0	1	0	0	1	0	1	1	0	0	0	1	23	0	1	1	1	1	0	0	0	1	0	1
2012	0	0	1	0	0	1	0	1	1	0	0	0	1	29	1	1	1	1	1	0	0	0	1	0	1
2013	0	0	1	0	0	1	1	1	1	0	0	0	1	29	0	1	1	1	1	0	0	0	1	0	1
2013	0	0	1	0	0	1	0	1	1	0	0	0	1	27	0	1	1	0	0	1	1	0	1	0	1
2013	0	0	1	0	0	1	0	1	1	0	0	0	1	27	1	1	1	0	0	0	0	0	1	0	1
2013	0	0	0	0	0	0	0	0	0	1	0	0	0	17	1	1	1	0	0	0	0	0	0	1	2
2013	0	0	1	0	0	1	0	1	1	0	0	0	1	33	1	1	1	0	0	0	0	0	1	0	1
2013	0	0	1	0	0	1	0	1	1	0	0	0	1	24	1	1	1	0	0	0	0	0	1	0	1
2013	0	0	1	0	0	0	0	0	1	0	0	1	0	62	1	1	1	0	0	0	0	0	0	1	1
2013	0	0	1	1	0	0	0	0	1	0	1	1	0	23	1	1	1	0	0	0	0	0	0	1	1
2013	0	0	0	0	0	1	0	3	0	1	0	0	0	30	1	1	1	0	0	0	0	0	1	0	2
2013	0	0	1	0	0	1	0	1	1	0	0	0	1	24	1	1	1	1	1	1	0	1	1	0	1
2013	0	0	1	0	0	0	0	0	1	0	0	1	0	23	0	1	1	1	0	1	1	0	0	1	1
2013	0	0	1	0	0	1	0	1	1	0	0	0	1	35	1	1	1	1	1	0	0	0	1	0	1
2013	0	0	1	0	0	0	0	0	1	0	0	1	0	43	0	1	1	0	0	0	0	0	0	1	1
2013	0	0	1	0	0	1	0	1	1	0	0	0	1	35	0	1	1	0	0	0	0	0	1	0	1
2013	0	0	1	0	0	1	0	1	1	0	0	0	1	33	0	1	1	0	0	1	1	0	1	0	1
2013	0	0	0	0	0	1	0	1	0	1	0	0	0	21	0	1	1	0	0	1	1	0	1	0	2
2013	0	0	0	0	0	1	0	1	0	1	0	0	0	36	1	1	1	1	1	0	0	0	1	0	2
2013	0	0	0	0	0	1	0	1	0	1	0	0	0	42	0	1	1	0	0	1	1	0	1	0	2
2013	0	0	1	0	0	0	0	1	1	0	0	0	1	20	0	1	1	0	0	0	0	0	0	1	1
2013	0	0	1	0	0	1	0	1	1	0	0	0	1	33	1	1	1	1	0	0	0	0	1	0	1
2013	0	0	1	0	0	1	1	1	1	0	0	0	1	30	1	1	1	1	1	0	0	0	1	0	1
2013	1	0	0	0	0	1	0	1	1	0	0	0	0	24	1	1	1	0	0	0	0	0	1	0	0
2013	0	0	1	0	0	0	0	1	1	0	0	0	1	22	1	1	1	0	0	0	0	0	0	1	1
2013	0	0	1	0	0	0	0	3	1	0	0	0	0	22	1	1	0	0	0	0	0	0	0	1	1
2013	0	0	0	0	0	0	0	1	0	1	0	0	0	48	0	1	1	1	1	1	1	0	0	1	2
2013	0	0	1	0	0	1	0	1	1	0	0	0	1	18	0	1	1	0	0	0	0	0	1	0	1
2013	0	0	1	0	0	1	0	0	1	0	0	1	0	27	1	1	1	1	1	0	0	0	1	0	1
2013	0	0	0	0	0	1	0	0	0	1	0	0	0	27	0	1	1	1	0	1	1	0	1	0	2
2013	0	0	1	0	0	1	1	1	1	0	0	0	1	24	0	1	1	1	1	1	1	0	1	0	1
2013	0	0	1	0	0	0	0	1	1	0	0	0	1	32	0	1	1	0	0	1	1	0	0	1	1
2013	0	0	1	0	0	1	0	0	1	0	0	1	0	28	1	1	1	0	0	0	0	0	1	0	1
2013	0	0	1	0	0	0	0	1	1	0	0	0	1	22	1	1	1	0	0	0	0	0	0	1	1
2013	0	0	1	0	0	1	0	1	1	0	0	0	1	35	1	1	1	0	0	0	0	0	1	0	1
2013	0	0	0	0	0	0	0	1	0	1	0	0	0	29	0	1	1	0	0	0	0	0	0	1	2
2013	0	0	1	0	0	0	0	0	1	0	0	1	0	22	1	1	1	0	0	0	0	0	0	1	1
2013	0	0	0	0	0	0	0	1	0	1	0	0	0	21	1	1	1	0	0	1	0	1	0	1	2
2013	0	0	0	0	0	0	0	0	0	1	0	0	0	25	1	1	1	1	1	0	0	0	0	1	2
2013	0	0	1	0	0	0	0	1	1	0	0	0	1	21	1	1	1	0	0	0	0	0	0	1	1
2013	0	0	0	0	0	1	0	1	0	1	0	0	0	34	0	1	1	0	0	1	1	0	1	0	2
2013	0	0	0	0	0	0	0	1	0	1	0	0	0	47	1	1	1	0	0	0	0	0	0	1	2
2013	0	0	1	0	0	0	0	1	1	0	0	0	1	29	1	1	1	1	1	0	0	0	0	1	1
2013	0	0	1	0	0	1	0	1	1	0	0	0	1	45	0	1	1	0	0	1	1	0	1	0	1
2013	0	0	1	0	0	0	0	0	1	0	0	1	0	26	1	1	1	0	0	0	0	0	0	1	1
2013	0	0	0	0	0	1	0	0	0	1	0	0	0	31	1	1	1	1	1	0	0	0	1	0	2
2013	0	0	0	0	0	0	0	0	0	1	0	0	0	32	0	1	1	0	0	1	1	0	0	1	2
2013	1	0	1	0	0	1	1	1	1	0	1	0	1	29	1	1	1	0	0	0	0	0	1	0	1
2013	0	0	1	0	0	1	0	0	1	0	0	1	0	24	1	1	1	0	0	1	0	1	1	0	1
2013	0	0	1	0	0	1	0	1	1	0	0	0	1	25	1	1	1	1	1	0	0	0	1	0	1
2014	0	0	0	0	0	0	0	0	0	1	0	0	0							0	0	0	0	1	2
2014	0	0	0	0	0	1	0	1	0	1	0	0	0							0	0	0	1	0	2
2014	0	0	1	0	0	0	0	0	1	0	0	1	0							0	0	0	0	1	1
2014	0	0	1	0	0	1	0	1	1	0	0	0	1							0	0	0	1	0	1
2014	0	0	1	0	0	1	0	1	1	0	0	0	1							0	0	0	1	0	1
2014	0	0	0	0	0	1	0	1	0	1	0	0	0							0	0	0	1	0	2
2014	0	0	1	0	0	1	0	1	1	0	0	0	1	37	1	1	1	1	1	0	0	0	1	0	1
2014	0	0	1	0	0	0	0	1	1	0	0	0	1							0	0	0	0	1	1
2014	0	0	0	0	0	0	0	1	0	1	0	0	0		0	1	1	1	0	1	1	0	0	1	2
2014	0	0	1	0	0	0	0	0	1	0	0	1	0	18	1	1	1	0	0	0	0	0	0	1	1
2014	0	0	1	0	0	1	0	1	1	0	0	0	1	31	0			1	1	1	1	0	1	0	1
2014	0	0	1	0	0	0	0	1	1	0	0	0	1							0	0	0	0	1	1
2014	0	0	1	0	0	1	0	1	1	0	0	0	1	34	0	1	1	0	0	0	0	0	1	0	1
2014	0	0	1	0	0	1	0	1	1	0	0	0	1	36	0	1	1	1	1	1	1	0	1	0	1
2014	0	0	0	0	0	1	0	0	0	1	0	0	0	26	1	1	1	1	0	0	0	0	1	0	2
2014	0	0	1	0	0	1	0	1	1	0	0	0	1	42	0	1	1	0	0	1	1	0	1	0	1
2014	0	0	0	0	0	0	0	1	0	1	0	0	0	24	0	1	1	0	0	1	1	0	0	1	2
2014	0	0	0	0	0	0	0	1	0	1	0	0	0	21	0	1	1	0	0	1	1	0	0	1	2
2014	0	0	1	0	0	0	0	1	1	0	0	0	1	29	1	1	1	1	1	0	0	0	0	1	1
2014	1	0	0	0	0	0	1	1	1	0	0	0	0	25	1	1		0	0	1	0	1	0	1	0
2014	0	0	0	0	0	0	0	1	0	1	0	0	0	48	0	1	1	1	1	1	1	0	0	1	2
2014	0	0	0	0	0	1	0	1	0	1	0	0	0	25	1	1	1	0	0	0	0	0	1	0	2
2014	0	0	0	0	0	1	1	1	0	1	0	0	0	29	1	1	1	0	0	0	0	0	1	0	2
2014	0	0	1	0	0	0	0	1	1	0	0	0	1	29	1	1	1	0	0	0	0	0	0	1	1
2014	0	0	0	0	0	1	0	1	0	1	0	0	0	29	1	1	1	0	0	0	0	0	1	0	2
2014	0	0	1	0	0	0	0	0	1	0	0	1	0	19	1	1	1	0	0	1	0	1	0	1	1
2014	0	0	1	0	0	0	0	0	1	0	0	1	0	26	1	1	1	0	0	0	0	0	0	1	1
2014	0	0	1	0	0	0	0	0	1	0	0	1	0	27	1	1	1	0	0	0	0	0	0	1	1
2014	0	0	1	0	0	1	0	1	1	0	0	0	1	24	1	1	1	0	0	1	0	1	1	0	1
2014	0	0	0	0	0	0	0	1	0	1	0	0	0	52	1	1	1	1	0	0	0	0	0	1	2
2014	0	0	1	0	0	1	0	1	1	0	0	0	1	27	1	1	1	0	0	0	0	0	1	0	1
2014	0	0	1	0	0	0	0	1	1	0	0	0	1	26	1	1	1	0	0	0	0	0	0	1	1
2014	0	0	1	0	0	0	0	0	1	0	0	1	0							0	0	0	0	1	1
2014	0	0	0	0	0	1	0	1	0	1	0	0	0	34	1	1	1	0	0	0	0	0	1	0	2
2014	1	0	0	0	0	0	1	0	1	0	0	0	0	30	1	1	1	0	0	0	0	0	0	1	0
2014	0	0	1	0	0	0	0	1	1	0	0	0	1	19	0	1		1	0	0	0	0	0	1	1
2014	0	0	1	0	0	1	0	1	1	0	0	0	1	27	1	1	1	1	0	0	0	0	1	0	1
2014	0	0	1	0	0	1	0	0	1	0	0	1	0	31	1	1	1	0	0	1	0	1	1	0	1
2014	0	0	1	0	0	0	0	0	1	0	0	1	0	40	1	1	1	0	0	1	0	1	0	1	1
2014	0	0	0	0	0	0	0	0	0	1	0	0	0	30	1	1	1	0	0	0	0	0	0	1	2
2014	0	0	1	0	0	1	1	1	1	0	0	0	1	35	0	1	1	0	0	1	1	0	1	0	1
2014	0	0	0	0	0	0	0	1	0	1	0	0	0	24	0	1	1	0	0	1	1	0	0	1	2
2014	0	0	1	0	0	0	0	1	1	0	0	0	1	48	1	1	1	0	0	0	0	0	0	1	1
2014	0	0	1	0	0	0	0	0	1	0	0	1	0	25	1	1	1	0	0	0	0	0	0	1	1
2014	0	0	1	0	0	1	0	0	1	0	0	1	0	23	1	1	1	0	0	0	0	0	1	0	1
2014	0	0	0	0	0	0	0	1	0	1	0	0	0	26	1	1	1	0	0	0	0	0	0	1	2
2014	0	0	0	0	0	1	0	0	0	1	0	0	0	43	1	1	1	0	0	0	0	0	1	0	2
2014	0	0	0	0	0	0	0	1	0	1	0	0	0	39	1	1		0	0	1	0	1	0	1	2
2014	0	0	1	0	0	1	0	1	1	0	0	0	1	30	0	1	1	1	1	1	1	0	1	0	1
2014	0	0	1	0	0	2	2	2	1	0	0	0	0	18	0	1	1	1	1	0	0	0		2	1
2014	0	0	1	0	0	1	0	1	1	0	0	0	1	35	1	1	1	0	0	0	0	0	1	0	1
2014	0	0	1	0	0	0	0	1	1	0	0	0	1	24	1	1	1	0	0	0	0	0	0	1	1
2014	0	0	1	0	0	1	0	0	1	0	0	1	0	18	0	1	1	0	0	0	0	0	1	0	1
2014	0	0	0	0	0	0	0	1	0	1	0	0	0	28	1	1	1	0	0	0	0	0	0	1	2
2014	0	0	1	0	0	0	0	1	1	0	0	0	1	34	1	1	1	0	0	0	0	0	0	1	1
2014	0	0	0	0	0	0	0	1	0	1	0	0	0	51	1	1	1	0	0	0	0	0	0	1	2
2014	0	0	1	0	0	1	0	0	1	0	0	1	0	24	1	1	1	0	0	0	0	0	1	0	1
2014	0	0	1	0	0	1	0	1	1	0	0	0	1							0	0	0	1	0	1

## Sheet: dictionary
variable	description	Comments
year	This is the year of enrolment. Generated from the date of enrolment	For individuals for which date of enrolment was missing this was generated from the participant id number which was generated to include year of enrolment
tp	Results of the treponema pallidum PCR test perfomed on the ulcer swab. 1= positive , 0=negative
hd	Results of the Haemophilus ducreyi (chancroid) (Molecular NAAT) PCR perfomed on the ulcer swab. 1= positive , 0=negative
hsv	Results of the Herpes Simplex (Molecular NAAT) PCR perfomed on the ulcer swab. 1= positive , 0=negative
lgv	Results of the Lymphogranuloma venereum PCR (DNA test) perfomed on the ulcer swab. 1= positive , 0=negative
donovanbodies	Results of the Microscopy for Donavanosis perfomed on the ulcer swab. 1= positive , 0=negative
hiv	Results of rapid tests for HIV (Serological ). 1=positive, 0=negative , 2= not done.	Missing for 4 participants (2 of 76 enrolled in 2007, 1 of 144 enrolled in 2008, 1 of 100 enrolled in 2009)
rpr	Results of Rapid Plasma reagin test Syphilis (Serological Test). 1=positive, 0=negative , 2= not done.	Missing for 4 participants (2 of 76 enrolled in 2007, 1 of 144 enrolled in 2008, 1 of 100 enrolled in 2009)
hsv2	Results of Herpes type 2 (Serological Test Elisa). 1=positive, 0=negative , 2= not done, 3=equivocal.	No result for 12 participants (5 of 76 enrolled in 2007, 1 of 144 enrolled in 2008, 3 of 100 enrolled in 2009, 2 of 48 enrolled in 2013, 1 of 58 enrolled in 2014)
detectionofulcerpathogen	This is a variable derived from tp, hd, hsv, lgv of donovanbodies. It identifies individuals who had 1 or more of these ulcer pathogens detected on ulcer swab testing
nopathogens	This is a variable derived from tp, hd, hsv, lgv of donovanbodies. It identifies individuals who had none of these ulcer pathogens detected on ulcer swab testing
Mixedulcerpathogen	This is a variable derived from tp, hd, hsv, lgv of donovanbodies. It identifies individuals who had two or more of these ulcer pathogens detected on ulcer swab testing
acuteHSVinfection	Identifies individuals who had HSV2 ulcers for the first time as indicated by hsv positive result with hsv2 negative result
HSV2reactivation	Identifies individuals who had HSV2 reactivation ulcers as indicated by hsv positive result with hsv2 positive result
age	Age of the participant at enrolment.	Missing for 99 of the participants (75 of 76 enrolled in 2007, 4 of 144 enrolled in 2008, 3 of 100 enrolled in 2009, 4 of 142 enrolled in 2010, 11 of 58 enrolled in 2014, 2 of 48 enrolled in 2015)
Sex	Biological sex. 0= female, 1=male	Missing for 90 participants (75 of 76 enrolled in 2007, 2 of 144 enrolled in 2008, 1 of 100 enrolled in 2009, 1 of 142 enrolled in 2010, 10 of 58 enrolled in 2014, 1 of 48 enrolled in 2015).
Race	The participant's ethnic group. 1= African, 0=other	Missing for 236 participants (76 of 76 partipants enrolled in 2007, 144 of 144 enrolled in 2008, 2 of 100 enrolled in 2009, 2 of 142 enrolled in 2010, 11 of 58 enrolled in 2014 and 1 of 48 enrolled in 2015)
Heterosexual orientation	Indicates participants who reported being heterosexual in orientation. 0= No , 1= Yes	Missing for 242 participants (76 of 76 enrolled in 2007, 144 of 144 enrolled in 2008, 3 of 100 enrolled in 2009, 3 of 142 enrolled in 2010, 14 of 58 enrolled in 2014 and 2 of 48 enrolled in 2015).
PrevSTI	Indicates participants who reported being treated for an STI syndrome in the previous year.0= No , 1= Yes	Missing for 90 participants (75 of 76 enrolled in 2007, 2 of 144 enrolled in 2008, 1 of 100 enrolled in 2009, 1 of 142 enrolled in 2010, 10 of 58 enrolled in 2014, 1 of 48 enrolled in 2015).
prevGUD	Indicates participants who reported being treated for GUD in the previous year.0= No , 1= Yes	Missing for 90 participants (75 of 76 enrolled in 2007, 2 of 144 enrolled in 2008, 1 of 100 enrolled in 2009, 1 of 142 enrolled in 2010, 10 of 58 enrolled in 2014, 1 of 48 enrolled in 2015).
othersyndromediagnosed	Indicates participants who were treated for other STI syndromes on the day of enrolment. 0= No , 1= Yes	Missing for 90 participants (75 of 76 enrolled in 2007, 2 of 144 enrolled in 2008, 1 of 100 enrolled in 2009, 1 of 142 enrolled in 2010, 10 of 58 enrolled in 2014, 1 of 48 enrolled in 2015).
Othersyndromesdiagnosed_vds	Indicates participants who were treated for VDS on the day of enrolment. 0= No , 1= Yes	Missing for 90 participants (75 of 76 enrolled in 2007, 2 of 144 enrolled in 2008, 1 of 100 enrolled in 2009, 1 of 142 enrolled in 2010, 10 of 58 enrolled in 2014, 1 of 48 enrolled in 2015).
Othersyndromesdiagnosed_mus	Indicates participants who were treated for MUS on the day of enrolment. 0= No , 1= Yes	Missing for 90 participants (75 of 76 enrolled in 2007, 2 of 144 enrolled in 2008, 1 of 100 enrolled in 2009, 1 of 142 enrolled in 2010, 10 of 58 enrolled in 2014, 1 of 48 enrolled in 2015).
HIVpos	Indicates HIV positive clients. 1=positive, 0= negative.	Missing for 5 participants (2 of 76 enrolled in 2007, 1 of 144 enrolled in 2008, 1 of 100 enrolled in 2009, 1 of 58 enrolled in 2014)
HIV negative	Indicates HIV negative clients. 1=negative , 0= positive.	Missing for 5 participants (2 of 76 enrolled in 2007, 1 of 144 enrolled in 2008, 1 of 100 enrolled in 2009, 1 of 58 enrolled in 2014)
